# Supplementary material for: Assessing skeletal muscle mass and lean body mass: an analysis of the agreement among dual X-ray absorptiometry, anthropometry, and bioelectrical impedance
Source: Front Nutr. 2024 Aug 19;11:1445892. doi: 10.3389/fnut.2024.1445892 (PMC11366593; doi:10.3389/fnut.2024.1445892)
Supplement: Supplementary file 1 [file Data_Sheet_1.ZIP]

Archive with 36 entries (36 files):
- Supplementary Figure 1.png
- __MACOSX/._Supplementary Figure 1.png
- Supplementary Figure 2.png
- __MACOSX/._Supplementary Figure 2.png
- Supplementary Figure 3.png
- __MACOSX/._Supplementary Figure 3.png
- Supplementary Figure 4.png
- __MACOSX/._Supplementary Figure 4.png
- Supplementary Figure 5.png
- __MACOSX/._Supplementary Figure 5.png
- Supplementary Figure 6.png
- __MACOSX/._Supplementary Figure 6.png
- Supplementary Figure 7.png
- __MACOSX/._Supplementary Figure 7.png
- Supplementary Figure 8.png
- __MACOSX/._Supplementary Figure 8.png
- Supplementary Figure 9.png
- __MACOSX/._Supplementary Figure 9.png
- Supplementary Figure 10.png
- __MACOSX/._Supplementary Figure 10.png
- Supplementary Figure 11.png
- __MACOSX/._Supplementary Figure 11.png
- Supplementary Figure 12.png
- __MACOSX/._Supplementary Figure 12.png
- Supplementary Figure 13.png
- __MACOSX/._Supplementary Figure 13.png
- Supplementary Figure 14.png
- __MACOSX/._Supplementary Figure 14.png
- Supplementary Figure 15.png
- __MACOSX/._Supplementary Figure 15.png
- Supplementary Figure 16.png
- __MACOSX/._Supplementary Figure 16.png
- Supplementary Figure 17.png
- __MACOSX/._Supplementary Figure 17.png
- Supplementary Figure 18.png
- __MACOSX/._Supplementary Figure 18.png
